# Supplementary material for: A Theoretical Raman Spectra Analysis of the Effect of the Li2S and Li3PS4 Content on the Interface Formation Between (110)Li2S and (100)β-Li3PS4
Source: Materials (Basel). 2025 Jul 26;18(15):3515. doi: 10.3390/ma18153515 (PMC12347676; doi:10.3390/ma18153515)
Supplement: Supplementary file 1 [file materials-18-03515-s001.zip]

Archive with 1 entries (1 files):
- materials-3736575-supplementary.pdf
